# Supplementary material for: Selective Elucidation of Living Microbial Communities in Fermented Grains of Chinese Baijiu: Development of a Technique Integrating Propidium Monoazide Probe Pretreatment and Amplicon Sequencing
Source: Foods. 2024 Jun 6;13(11):1782. doi: 10.3390/foods13111782 (PMC11171695; doi:10.3390/foods13111782)
Supplement: Supplementary file 1 [file foods-13-01782-s001.zip]

Archive with 1 entries (1 files):
- foods-2977532-supplementary.pdf
